# Supplementary material for: Is switching intravesical chemotherapeutic agents beneficial in short-term recurrent high-risk non-muscle-invasive bladder tumors? A 5-year retrospective study
Source: BMC Urol. 2024 Jan 31;24:25. doi: 10.1186/s12894-024-01410-1 (PMC10829365; doi:10.1186/s12894-024-01410-1)
Supplement: Supplementary file 1 — Additional file 1: Table S1. Statistical source data for table 1. [file 12894_2024_1410_MOESM1_ESM.xls]

Table S1-statistical source data for table 1										Numeric description
group	age	sex	T	G	CIS	Tumor size	Single/multiple			group	sex	T	G	CIS	Tumor size	Single/multiple
1	59	1	1	0	0	0	0			1=Group A	0=Female	0=Ta	0=Low grade	0=No	0=£¼3cm	0=Single
1	61	1	1	1	0	0	1			2=Group B	1=male	1=T1	1=High grade	1=Yse	1= ¡Ý3cm	1=Multiple
1	44	1	0	0	0	1	1
1	58	1	1	1	0	1	1
1	70	1	1	1	0	0	1
1	63	0	1	1	0	1	0
1	49	1	1	1	0	0	0
1	78	1	1	1	0	1	0
1	76	0	1	1	0	0	1
1	60	1	1	1	1	0	0
1	79	1	1	1	0	0	1
1	32	1	1	0	0	1	0
1	69	1	0	1	0	0	1
1	77	1	1	1	0	1	1
1	60	1	1	1	0	1	1
1	89	1	1	1	0	0	1
1	58	1	1	0	1	1	1
1	60	1	0	0	0	0	1
1	54	1	1	1	0	0	0
1	72	1	0	1	0	0	0
1	73	1	1	0	0	0	0
1	51	1	0	0	0	0	1
1	57	1	1	0	0	0	1
1	59	1	0	0	0	0	0
1	61	1	1	1	0	1	0
1	66	1	0	1	0	0	0
1	84	1	1	1	0	1	1
1	62	1	1	1	0	0	1
1	66	0	1	1	1	0	1
1	55	1	1	1	0	0	1
1	73	0	0	0	0	1	1
1	57	1	1	1	0	0	0
1	51	0	1	0	0	1	0
1	48	1	1	1	0	0	1
1	68	1	1	0	0	0	1
1	80	1	1	1	0	0	1
1	46	1	1	1	0	0	1
1	60	1	1	1	0	0	1
1	53	1	1	1	0	0	1
1	68	1	1	0	0	0	1
1	65	0	1	1	0	1	1
1	56	1	1	1	0	0	0
1	68	0	0	0	0	0	1
1	71	0	1	0	0	0	0
1	70	0	1	1	0	0	1
1	51	1	1	0	0	1	1
1	78	0	1	1	0	0	0
1	55	0	0	0	0	0	1
1	53	1	0	0	0	0	1
1	71	0	1	0	0	0	1
1	74	1	0	0	0	0	0
1	72	0	1	1	0	0	0
1	69	0	1	1	0	1	1
1	78	1	1	1	0	1	1
1	68	1	1	1	0	0	1
1	62	1	0	0	0	1	0
1	68	1	1	1	0	0	0
1	75	1	0	0	0	0	0
1	89	1	1	1	0	1	0
1	68	1	1	1	0	1	1
1	79	1	1	1	0	0	1
1	66	0	1	1	0	0	1
1	73	1	1	1	0	0	0
1	60	1	0	0	0	0	0
1	81	1	1	1	0	0	1
1	77	1	1	1	0	1	1
1	41	1	1	1	0	0	0
1	76	1	1	0	0	0	0
1	65	1	1	1	0	0	1
1	64	1	1	1	0	1	1
1	66	1	1	1	0	1	1
1	70	1	1	1	0	0	1
1	60	1	0	1	0	0	0
1	57	1	0	0	0	0	1
1	76	0	1	1	0	1	0
1	76	0	1	1	0	1	0
1	81	0	1	1	0	1	1
1	86	0	0	0	0	0	0
1	56	1	1	0	0	1	0
1	71	1	0	0	0	1	1
1	77	1	0	0	0	0	1
1	75	1	1	1	0	0	0
1	54	1	0	0	0	1	1
1	73	0	0	0	0	0	1
1	71	0	1	0	0	0	0
1	69	1	1	0	0	1	1
1	60	1	1	1	0	0	1
1	75	1	1	1	0	0	1
1	67	1	1	0	0	0	1
1	45	1	1	0	0	0	1
1	54	1	1	1	0	0	1
1	57	1	1	0	0	0	1
1	81	1	1	1	0	0	1
1	58	0	0	0	0	0	1
1	70	1	1	1	0	0	1
1	60	1	1	1	0	0	1
1	82	1	1	0	0	0	1
1	65	1	0	0	0	0	1
1	39	1	0	0	0	0	1
1	40	1	1	1	0	0	0
1	82	0	1	0	0	0	0
1	42	1	1	0	0	0	1
1	79	1	1	1	0	0	1
1	70	1	1	1	0	1	1
1	74	1	0	0	0	0	0
1	56	1	1	1	0	0	1
1	63	1	1	0	0	0	0
2	58	1	1	0	0	0	1
2	71	1	1	0	0	0	0
2	56	0	0	0	0	0	1
2	67	0	1	1	0	0	0
2	64	1	0	0	0	0	1
2	59	1	1	1	0	1	0
2	70	1	1	1	0	0	1
2	59	1	0	0	0	0	0
2	66	1	0	0	0	0	0
2	83	1	1	1	0	0	1
2	71	0	1	1	0	0	1
2	35	1	1	0	0	0	0
2	54	1	1	0	0	0	0
2	47	1	1	0	0	1	0
2	68	1	1	0	0	0	0
2	84	1	1	0	0	0	1
2	84	0	1	1	0	0	1
2	61	0	1	0	0	1	1
2	62	1	1	0	0	0	1
2	66	1	0	0	0	0	1
2	83	1	1	1	0	1	1
2	76	0	1	1	0	1	1
2	65	0	1	1	0	1	0
2	41	0	0	0	0	0	0
2	75	1	1	1	0	0	1
2	57	1	0	0	0	0	1
2	78	1	1	1	0	1	0
2	53	1	1	0	0	0	1
2	62	0	1	1	0	0	0
2	42	1	0	0	0	0	1
2	80	1	1	1	0	1	0
2	48	1	0	0	0	0	0
2	83	1	1	1	0	0	1
2	71	0	1	1	0	0	1
2	79	0	1	1	0	0	0
2	38	0	0	0	0	1	0
2	80	1	1	1	0	0	0
2	70	1	1	1	0	0	1
2	57	1	1	1	0	1	1
2	84	1	1	1	0	1	0
2	78	1	1	1	0	0	0
2	77	0	1	0	0	1	0
2	68	1	1	1	0	0	0
2	68	1	0	1	0	0	0
2	83	1	1	1	0	0	0
2	74	0	1	1	0	0	0
2	73	1	0	0	0	1	1
2	78	1	1	1	0	1	1
2	46	1	0	0	0	0	0
2	76	1	0	0	0	0	1
2	62	1	0	0	0	0	1
2	58	0	0	0	0	0	0
2	76	0	1	1	0	1	1
2	81	1	1	0	0	0	1
2	72	1	1	1	0	0	1
2	69	0	0	0	0	0	0
2	59	0	0	0	0	0	1
2	65	1	0	0	0	1	1
2	66	1	1	1	0	0	1
2	53	1	1	1	0	0	0
2	58	1	1	1	0	0	1
2	58	1	1	1	0	0	1
2	61	1	1	1	0	1	0
2	54	1	1	1	0	1	1
2	53	1	0	1	0	0	1
2	67	1	1	0	0	0	1
2	52	1	1	1	0	0	1
2	80	1	1	1	0	1	1
2	58	1	1	1	0	0	0
2	54	1	0	0	0	0	1
2	27	0	1	0	0	0	1
2	63	1	1	1	0	0	0
2	75	1	1	1	0	0	0
2	55	1	0	0	0	0	0
2	63	1	0	1	0	0	1
2	65	1	0	0	0	0	1
2	54	1	0	0	0	0	1
2	52	1	0	0	0	0	1
2	86	1	1	1	0	0	1
2	68	0	1	1	0	0	1
2	64	1	1	1	0	0	0
2	55	1	1	0	0	0	1
2	66	1	1	0	0	1	1
2	45	1	1	1	0	0	1
2	25	0	1	0	0	0	1
2	75	1	1	1	0	0	1
2	63	1	1	0	0	0	1
2	60	1	0	0	0	0	1
2	75	1	1	0	0	0	0
2	72	1	1	1	0	0	1
2	77	1	1	1	0	0	1
2	77	1	1	0	0	1	0
2	48	1	1	1	0	0	0
2	63	1	0	0	0	0	1
2	60	1	0	0	0	0	1
2	69	1	1	1	0	1	0
2	60	1	1	1	0	0	1
2	65	0	1	1	0	0	1
