# Supplementary material for: Is switching intravesical chemotherapeutic agents beneficial in short-term recurrent high-risk non-muscle-invasive bladder tumors? A 5-year retrospective study
Source: BMC Urol. 2024 Jan 31;24:25. doi: 10.1186/s12894-024-01410-1 (PMC10829365; doi:10.1186/s12894-024-01410-1)
Supplement: Supplementary file 2 — Additional file 2: Table S2. Statistical source data for table 2. [file 12894_2024_1410_MOESM2_ESM.xls]

Table S2-statistical source data for table 2								Numeric description
group	T	G	CIS	Tumor size	Single/multiple			group	T	G	CIS	Tumor size	Single/multiple
1	1	0	0	0	0			1=Group A	0=Ta	0=Low grade	0=No	0=£¼3cm	0=Single
1	1	1	0	0	1			2=Group B	1=T1	1=High grade	1=Yse	1= ¡Ý3cm	1=Multiple
1	0	0	0	0	1
1	1	1	0	0	1
1	1	1	0	0	1
1	1	1	0	0	1
1	1	1	0	0	0
1	1	0	0	0	0
1	1	1	0	0	1
1	1	1	0	0	0
1	1	1	0	0	0
1	0	0	0	0	1
1	0	0	0	0	0
1	1	1	0	0	0
1	0	0	0	0	0
1	1	1	0	0	1
1	1	0	0	0	1
1	0	0	0	0	0
1	0	0	0	0	1
1	1	1	0	0	1
1	0	0	0	0	0
1	0	0	0	0	1
1	1	1	0	0	0
1	1	0	0	0	0
1	1	1	0	0	1
1	1	1	0	0	0
1	1	1	0	1	1
1	1	1	0	0	1
1	1	1	0	0	0
1	0	0	0	0	0
1	0	1	0	0	1
1	1	1	0	0	1
1	1	0	0	0	1
1	1	1	0	0	0
1	0	0	0	0	1
1	1	1	0	0	1
1	1	1	0	0	0
1	1	1	0	0	0
1	1	1	0	0	1
1	1	0	0	0	1
1	1	1	1	0	1
1	1	1	0	0	1
1	1	0	0	1	1
1	0	0	0	0	0
1	1	1	0	1	1
1	0	1	0	0	1
1	1	1	0	0	1
1	0	1	0	0	0
1	0	0	0	0	0
1	1	1	0	0	0
1	0	1	0	0	1
1	0	1	0	0	0
1	1	1	0	0	1
1	1	1	0	0	1
1	1	1	0	0	0
1	0	0	0	0	1
1	1	1	0	0	0
1	0	0	0	0	0
1	1	1	0	0	0
1	1	1	0	0	1
1	1	1	0	0	0
1	1	1	1	0	1
1	1	1	0	0	1
1	0	0	0	0	1
1	1	1	0	0	1
1	1	1	0	0	1
1	0	1	0	0	0
1	0	0	0	0	1
1	0	1	0	0	0
1	0	1	0	0	1
1	1	1	0	0	1
1	0	1	0	0	0
1	0	0	0	0	1
1	0	0	0	0	0
1	0	0	0	0	1
1	1	1	0	1	0
1	1	1	0	0	1
1	0	0	0	0	0
1	1	0	0	0	1
1	0	0	0	0	1
1	0	0	0	0	1
1	1	1	0	0	1
1	0	0	0	0	1
1	1	1	0	0	0
1	1	0	0	0	1
1	1	0	0	0	1
1	1	1	0	0	0
1	0	1	0	0	0
1	1	1	0	0	0
1	1	0	0	0	1
1	0	0	0	0	1
1	1	0	0	0	0
1	1	0	0	0	1
1	1	0	0	0	1
1	1	1	0	0	1
1	0	0	0	0	1
1	0	0	0	0	1
1	1	1	0	0	1
1	1	1	0	0	1
1	1	0	0	0	0
1	1	0	0	0	1
1	1	0	0	0	1
1	1	1	0	0	1
1	1	1	0	0	1
1	1	1	0	0	1
1	1	1	0	0	1
1	1	0	0	1	0
2	0	0	0	0	1
2	0	0	0	0	1
2	1	0	0	0	1
2	1	1	0	0	1
2	1	0	0	0	1
2	0	1	0	0	0
2	1	0	0	0	1
2	1	0	0	0	1
2	0	0	0	0	1
2	1	1	0	0	1
2	0	1	0	0	1
2	1	0	0	0	1
2	1	1	0	0	1
2	1	1	0	0	1
2	0	0	0	0	1
2	1	1	0	0	1
2	1	1	0	0	1
2	1	0	0	0	1
2	1	0	0	0	1
2	0	0	0	0	1
2	1	1	0	0	1
2	0	1	0	0	1
2	1	1	0	0	0
2	0	0	0	0	0
2	1	1	0	0	1
2	0	0	0	0	1
2	1	1	0	0	0
2	1	0	0	0	0
2	0	0	0	0	0
2	0	0	0	0	1
2	1	1	0	0	0
2	0	0	0	0	1
2	1	1	0	0	1
2	0	0	0	0	1
2	1	1	0	0	1
2	0	0	0	0	1
2	1	1	0	0	1
2	1	1	0	0	1
2	0	1	0	0	1
2	1	1	0	0	0
2	0	0	1	0	0
2	0	0	0	0	1
2	1	1	0	0	1
2	0	1	0	0	1
2	0	0	0	0	0
2	1	1	1	0	0
2	0	1	0	0	1
2	1	1	0	0	1
2	0	0	0	0	0
2	0	0	0	0	1
2	0	0	0	0	1
2	0	1	0	0	1
2	1	1	1	0	1
2	0	0	0	0	0
2	1	0	0	0	0
2	0	1	0	0	1
2	0	0	0	0	0
2	0	0	0	0	1
2	1	1	0	0	1
2	0	1	0	0	1
2	1	1	0	0	1
2	0	1	0	0	1
2	1	1	0	0	1
2	1	1	0	0	1
2	0	1	0	0	1
2	0	0	0	0	1
2	1	1	0	0	0
2	1	1	0	0	1
2	1	1	0	0	0
2	0	0	0	0	1
2	0	0	0	0	1
2	1	1	0	0	1
2	1	1	0	0	0
2	0	0	0	0	1
2	0	0	0	0	0
2	1	1	0	0	1
2	1	0	0	0	0
2	1	0	0	0	1
2	0	0	0	0	1
2	1	1	0	0	0
2	0	0	1	0	1
2	0	0	0	0	1
2	1	0	0	0	1
2	0	1	0	0	0
2	1	0	0	0	1
2	0	0	0	0	1
2	1	1	0	0	1
2	1	0	0	0	1
2	1	0	0	0	1
2	1	1	0	0	0
2	1	1	0	0	1
2	0	0	0	0	1
2	1	1	0	0	0
2	0	0	0	0	1
2	0	1	0	0	0
2	1	1	0	1	1
2	0	0	0	1	0
2	1	1	0	1	1
