# Supplementary material for: Is switching intravesical chemotherapeutic agents beneficial in short-term recurrent high-risk non-muscle-invasive bladder tumors? A 5-year retrospective study
Source: BMC Urol. 2024 Jan 31;24:25. doi: 10.1186/s12894-024-01410-1 (PMC10829365; doi:10.1186/s12894-024-01410-1)
Supplement: Supplementary file 3 — Additional file 3: Table S3. Statistical source data for table 3. [file 12894_2024_1410_MOESM3_ESM.xls]

Table S3-statistical source data for table 3
Group	Medications	Symptom					Medications	Symptom
1	1	0					1=HCPT	0=No symptoms
1	1	3					2=EPI	1=Dysuria
1	1	0					3=GEM	2=Frequency
1	1	0						3=Urgency
1	1	2						4=Hematuria
1	1	0						5=Fever
1	1	5						6=Chemical cystitis
1	1	0						7=Nausea and gvomitin
1	1	1
1	1	0
1	1	0
1	1	4
1	1	0
1	2	3
1	2	4
1	2	0
1	2	1
1	2	0
1	2	4
1	2	2
1	2	0
1	2	4
1	2	3
1	2	0
1	2	5
1	2	0
1	2	2
1	2	0
1	2	4
1	2	0
1	2	1
1	2	0
1	2	0
1	2	4
1	2	3
1	2	0
1	2	0
1	2	4
1	2	0
1	2	0
1	2	0
1	2	2
1	2	0
1	2	0
1	2	0
1	2	4
1	2	0
1	2	0
1	2	2
1	2	6
1	2	0
1	2	4
1	2	1
1	2	0
1	2	0
1	2	3
1	2	0
1	2	0
1	2	4
1	2	2
1	2	0
1	2	5
1	2	0
1	2	4
1	3	0
1	3	4
1	3	0
1	3	3
1	3	0
1	3	1
1	3	0
1	3	2
1	3	0
1	3	0
1	3	0
1	3	1
1	3	5
1	3	0
1	3	0
1	3	2
1	3	0
1	3	0
1	3	0
1	3	4
1	3	4
1	3	0
1	3	0
1	3	2
1	3	0
1	3	0
1	3	0
1	3	2
1	3	3
1	3	0
1	3	0
1	3	0
1	3	4
1	3	0
1	3	0
1	3	0
1	3	0
1	3	3
1	3	0
1	3	0
1	3	6
1	3	0
1	3	0
2	1	0
2	1	3
2	1	0
2	1	0
2	1	0
2	1	2
2	1	0
2	1	0
2	1	4
2	1	0
2	1	0
2	1	0
2	1	1
2	1	2
2	1	0
2	1	0
2	1	4
2	1	0
2	1	0
2	1	0
2	1	3
2	1	0
2	1	0
2	1	6
2	1	0
2	1	4
2	1	0
2	1	2
2	2	0
2	2	0
2	2	3
2	2	2
2	2	0
2	2	7
2	2	0
2	2	1
2	2	4
2	2	0
2	2	0
2	2	0
2	2	0
2	2	6
2	2	3
2	2	0
2	2	4
2	2	0
2	2	0
2	2	5
2	2	0
2	2	2
2	2	0
2	2	0
2	2	1
2	2	3
2	2	0
2	2	4
2	2	0
2	2	0
2	2	2
2	2	4
2	3	0
2	3	0
2	3	4
2	3	0
2	3	2
2	3	0
2	3	0
2	3	0
2	3	1
2	3	0
2	3	0
2	3	3
2	3	0
2	3	0
2	3	0
2	3	3
2	3	4
2	3	0
2	3	3
2	3	0
2	3	2
2	3	0
2	3	0
2	3	5
2	3	0
2	3	0
2	3	4
2	3	0
2	3	0
2	3	0
2	3	0
2	3	1
2	3	0
2	3	2
2	3	0
2	3	0
2	3	4
2	3	0
